# Supplementary material for: Integrated 3D printing of flexible electroluminescent devices and soft robots
Source: Nat Commun. 2022 Aug 23;13:4775. doi: 10.1038/s41467-022-32126-1 (PMC9399151; doi:10.1038/s41467-022-32126-1)
Supplement: Supplementary file 10 — Source Data [file 41467_2022_32126_MOESM10_ESM.xlsx]

## Sheet: Fig 2c
ICE (Ionic conducting elastomer)			ELE (Electroluminescent elastomer)			IDE(Insulated dielectric elastomer)
Oscillation stress (Pa)	Storage Modulus (Pa)	Loss Modulus (Pa)	Oscillation stress (Pa)	Storage Modulus (Pa)	Loss Modulus (Pa)	Oscillation stress (Pa)	Storage Modulus (Pa)	Loss Modulus (Pa)
0.000964045	1335.77	342.914	0.000951551	1100.71	1151	0.02102	-3735.34	-282.005
0.00129	87.2993	276.215	0.00127	2023.28	1119.84	0.01554	-4960.55	-13.3769
0.0016	1885.59	-344.696	0.00158	854.158	-1883.88	0.00765	-2374.27	2095.23
0.00206	2167.22	1643.56	0.00204	4090.36	4871.98	0.00486	-1503.9	217.418
0.00253	2920	-1603.64	0.00252	2133.29	-2439.68	0.00937	-1999.59	-418.656
0.00317	3510.11	195.258	0.00315	5669.52	-2542.77	0.00901	-3430.97	1080.68
0.00396	2928.68	1386.51	0.00394	4062.73	2701.5	0.00825	2644.14	-408.302
0.00507	2588.49	1543.88	0.00504	3828.4	-3248.41	0.01536	1509.17	3018
0.00633	2947.89	1588.44	0.0063	6120.72	372.035	0.01201	1957.4	21.3719
0.00806	2682.73	1936.96	0.00802	7442.44	-1274.48	0.02156	-9238.35	-14507
0.01012	2536.21	1871.85	0.01008	5264.04	-1169.11	0.01052	3987.46	794.29
0.01266	2554.65	1662.01	0.01258	7371.9	183.847	0.01892	2881.84	224.989
0.01598	2404.49	1687.69	0.01589	6699.23	1142.67	0.02723	7651.99	4953.41
0.02009	3026.54	1471.45	0.01998	7081.18	1574.57	0.0405	2976.74	799.554
0.02528	3171.35	1831.8	0.02517	5597.56	2928.51	0.02285	590.512	1422.1
0.03196	3001.5	1473.88	0.03178	7277.09	392.892	0.02023	2335.68	-1309.48
0.04019	2946.47	1506.63	0.03995	7433.37	545.968	0.03034	3556.19	1146.36
0.05061	3124.05	1535.48	0.05033	7216.08	1209.86	0.05302	3756.13	601.944
0.06373	3282.25	1447.46	0.06339	7329	686.451	0.05225	3111.54	487.39
0.08017	3250.6	1454.91	0.07975	7299.58	1022.5	0.06269	3237.04	1222.1
0.10087	3280.28	1504.95	0.10036	7193.14	785.309	0.07802	3453.13	672.504
0.12695	3256.68	1561.77	0.12631	7238.25	663.919	0.08705	3604.9	515.126
0.15983	3285.59	1572.04	0.15903	7226.1	745.265	0.10218	3412.54	724.07
0.20123	3293.68	1608.41	0.20025	7007.59	1410.21	0.1183	3536.7	698.472
0.25337	3373.23	1591.06	0.25216	7048.01	1288.8	0.1505	3700.36	766.114
0.31893	3395.19	1618.53	0.31744	7144.44	981.435	0.17333	3630.15	613.286
0.40145	3358.2	1627.8	0.39957	7099.62	895.939	0.20149	3596.8	466.413
0.5054	3427.69	1614.51	0.50308	7060.31	1088.84	0.2249	3554.78	663.569
0.63626	3426.46	1611.66	0.63332	7142.63	926.177	0.26801	3562.21	618.218
0.80105	3439.19	1629	0.79736	7199.16	940.736	0.30393	3489.7	613.891
1.0083	3496.09	1628.17	1.00379	7104.86	943.493	0.35403	3550.89	626.013
1.26945	3512.5	1631.94	1.26385	7056.71	994.807	0.42163	3568.42	609.946
1.59801	3553.74	1633.49	1.59106	7057.74	987.943	0.49211	3576.47	619.492
2.01178	3491.05	1649.5	2.00292	7052.86	972.846	0.57494	3557.88	599.158
2.53236	3594.38	1646.34	2.52157	7052.63	979.436	0.66396	3573.89	612.648
3.18819	3549.94	1677.64	3.17456	7067.02	972.898	0.77526	3517.85	626.802
4.0135	3585.08	1673.95	3.99655	7047.69	984.97	0.90559	3549.24	680.484
5.05239	3623.71	1675.08	5.0314	7031.4	991.484	1.06371	3573.29	636.289
6.36049	3624.81	1680.86	6.33416	7018.7	1004.69	1.23793	3568.2	615.881
8.00748	3592.95	1693.3	7.97418	7021.43	985.275	1.44012	3567.95	610.713
10.0814	3553.09	1698.4	10.0391	6990.75	988.705	1.67546	3553.81	624.607
12.6931	3469.04	1704.67	12.6386	6966.88	989.065	1.95511	3553.97	620.693
15.9816	3383.06	1707.35	15.9113	6935.79	987.561	2.28077	3566.95	616.755
20.1249	3228.08	1694.89	20.0318	6875.75	1002.19	2.65982	3565.51	610.09
25.3441	3040.45	1680.73	25.2195	6811.09	1007.17	3.09909	3563.55	616.185
31.9222	2803.21	1638.16	31.7511	6719.82	1022.74	3.6188	3563.53	617.516
40.2174	2513.6	1569.53	39.975	6603.43	1033.42	4.21157	3558.87	617.777
50.6817	2208.36	1466.57	50.3304	6446.95	1056.77	4.90447	3557.13	619.525
63.8862	1914.99	1344.71	63.3701	6248.72	1082.15	5.71256	3542.79	615.822
80.5602	1641.77	1206.87	79.7903	6011.15	1104.65	6.64195	3540.14	616.026
101.619	1406.91	1071.44	100.476	5667.49	1148.21	7.73027	3533.6	620.225
128.228	1203.68	944.617	126.537	5217.62	1211.87	8.99574	3520.78	620.756
161.845	1032.87	835.04	159.387	4618.35	1299.38	10.4435	3500.42	624.729
204.34	883.98	739.509	200.846	3685.33	1491.86	12.1255	3494.76	623.863
258.057	754.234	657.905	253.165	2627.55	1613.85	14.1077	3481.23	628.163
325.963	639.747	588.497	319.244	1770.26	1472.41	16.3839	3465.76	632.258
411.844	537.459	526.977	403.202	1055.49	1117.96	19.008	3444.53	640.596
520.407	448.43	473.069	510.351	506.458	731.117	22.0179	3417.41	645.656
657.335	380.252	430.285	644.142	233.93	505.169	25.4849	3392.14	649.755
829.59	334.797	400.632	808.853	131.525	412.789	29.463	3348.22	668.552
1045.8	309.558	384.495	1014.99	84.8263	359.551	33.9618	3313.36	671.552
1317.06	296.202	378.096	1274.1	57.664	315.975	39.1449	3264.55	685.306
1657.14	293.089	380.781	1599.5	39.8227	276.881	44.9707	3205.76	701.719
2082.99	293.003	390.977	2007.34	27.1991	240.225	51.529	3138.52	721.013
2618.63	292.115	400.391	2516.49	17.5351	202.218	58.8304	3056.57	743.8
3291.28	285.933	409.491	3146.43	10.1944	162.081	66.9223	2966.68	770.814
4134.31	284.38	425.439	3913.93	5.42349	124.318	75.862	2862.73	802.664
5192.08	268.68	436.509	4823.15	2.64726	93.1169	85.5852	2741.08	842.757
6518.33	230.563	433.35	5853.1	1.05712	69.4324	95.8946	2596.36	889.298
8163.62	208.332	459.976	6929.47	0.26519	51.2616	106.828	2438.94	940.719
10245.5	176.538	455.418	7870.11	0.01254	36.9419	118.606	2285.75	982.403
						131.162	2113.53	1024.2
						144.001	1934.31	1057.17
						157.646	1765.83	1076.28
						172.014	1598.75	1080.93
						186.497	1431.27	1071.77
						201.365	1280.55	1048.7
						216.412	1131.29	1013.04
						230.732	990.285	967.675
						244.459	859.899	914.519
						257.853	741.834	857.184
						270.874	636.135	796.31
						283.305	541.39	734.532
						295.241	459.082	674.102
						307.203	387.257	615.955
						319.815	327.312	561.927
						312.808	291.413	525.218

## Sheet: Fig 2d
ICE (Ionic conducting elastomer)		ELE (Electroluminescent elastomer)		IDE(Insulated dielectric elastomer)
Shear rate (s-1)	Viscosity (Pa.s)	Shear rate (s-1)	Viscosity (Pa.s)	Shear rate (s-1)	Viscosity (Pa.s)
0.00998	4468.99	0.01003	12427.4	0.00998	6294.81
0.01583	5037.55	0.01584	8254.16	0.01584	4997.12
0.02511	4967.09	0.02513	4837.9	0.02512	3672.53
0.03979	4611.94	0.03982	2876.28	0.03982	2742.97
0.06307	4172.29	0.0631	1816.49	0.06309	2120.91
0.09998	3727.64	0.10001	1191.62	0.09997	1787.25
0.15848	3141.93	0.15849	831.23	0.15845	1658.19
0.25123	2301.03	0.25119	644.402	0.25116	1477.68
0.39816	1328.43	0.39807	617.27	0.39812	1138.87
0.63092	857.047	0.63093	573.774	0.63104	716.014
0.99991	867.416	0.99999	459.667	1.0001	439.692
1.58479	694.684	1.58493	343.27	1.58506	270.358
2.51172	676.849	2.51196	243.142	2.51214	166.075
3.98101	539.283	3.98112	160.639	3.98131	103.402
6.30961	308.712	6.30976	105.738	6.30988	65.7662
10	226.446	10.0002	69.175	10.0005	50.1214
15.8485	144.62	15.8494	46.7926	15.8495	39.5043
25.1209	97.334	25.1194	32.1754	25.1204	32.1567
39.8065	64.1622	39.8117	22.5037	39.8155	26.3493
63.0943	45.3755	63.0978	16.1978	63.0985	20.6192
99.9943	42.3803	100.005	12.0912	100.008	15.7648
158.489	31.8142	158.498	9.36793	158.499	11.9447
251.185	19.7382	251.196	7.49588	251.204	9.01955
398.094	12.401	398.129	6.06828	398.136	6.83246
630.954	9.02975	630.998	4.93444	500.037	5.86908
999.99	6.70145	1000.07	4.07171

## Sheet: Fig 2f
	Bulk ICE	Eror bar	As-printed ICE	Eror bar
Modulus (E, kPa)	5483	340.479	3858	30
Strength (S, kPa)	1642	29.3939	1090	30
Elongation at break (λ, %)	469.5	13.4722	636	86
Conductivity (σ, S/m)	0.00125	5e-05	0.01635	0.00265

## Sheet: Fig 2g
	ELE w/o SiO2		ELE
Voltage/Thickness(V/um)	Luminance (cd/m-2)	Error bar	luminance (cd/m-2)	Error bar
4.61538	128.125	0.02748	73.4568	0.72437
4.23077	95.3125	0.06893	55.9259	0.55883
3.84615	71.0938	0.12886	42.2222	0.69745
3.46154	49.375	0.09783	29.6296	0.56977
3.07692	31.4062	0.08504	19.1358	0.36427
2.69231	17.9688	0.18069	11.358	0.02748
2.30769	9.21875	0.16399	6	0.06893
1.92308	3.75	0.34832	2.46914	1.90018

## Sheet: Fig 2h
Voltage/Thickness(V/um)	Frequency (Hz)
	1000	Error bar	800	Error bar	600	Error bar	400	Error bar
4.61538	112.969	0.34832	101.719	0.34832	85.1562	0.02748	60.1562	0.02748
4.23077	94.6875	0.18069	83.5938	0.16399	67.9688	0.06893	50.9375	0.06893
3.84615	81.5625	0.16399	70.3438	0.12886	55.6562	0.08504	41.4062	0.12886
3.46154	60.1562	0.12886	50.3125	0.09783	39.2188	0.12886	28.4375	0.16399
3.07692	40.4688	0.09783	32.6562	0.08504	25.3125	0.16399	18.125	0.18069
2.69231	23.125	0.08504	19.2188	0.06893	14.6875	0.18069	10.625	0.34832
2.30769	12.0312	0.06893	9.84375	0.02748	7.65625	0.34832	5.625	0.12886

## Sheet: Fig S1a
w/o SiO2		5 wt.% SiO2		15 wt.% SiO2
Shear rate (s-1)	Viscosity (Pa.s)	Shear rate (s-1)	Viscosity (Pa.s)	Shear rate (s-1)	Viscosity (Pa.s)
0.00996	159.494	0.00996	270.702	0.00998	4468.99
0.01583	220.458	0.01583	422.474	0.01583	5037.55
0.0251	242.358	0.0251	509.016	0.02511	4967.09
0.0398	241.765	0.03981	543.738	0.03979	4611.94
0.06309	222.838	0.06309	537.844	0.06307	4172.29
0.09999	195.003	0.1	499.164	0.09998	3727.64
0.15848	168.699	0.15849	442.793	0.15848	3141.93
0.25117	142.938	0.2512	380.86	0.25123	2301.03
0.39808	112.562	0.39811	307.547	0.39816	1328.43
0.63091	84.5354	0.63098	226.525	0.63092	857.047
0.99991	64.1266	1.00003	157.952	0.99991	867.416
1.58475	49.9306	1.58492	110.797	1.58479	694.684
2.51168	40.5532	2.51187	81.336	2.51172	676.849
3.98067	35.341	3.98119	71.816	3.98101	539.283
6.30893	27.4083	6.30957	49.7119	6.30961	308.712
9.99924	22.7196	9.99987	38.7286	10	226.446
15.8477	18.2463	15.849	40.3084	15.8485	144.62
25.1162	15.7386	25.1188	27.2135	25.1209	97.334
39.8076	12.2828	39.8102	18.1249	39.8065	64.1622
63.0886	9.35641	63.0936	15.4591	63.0943	45.3755
99.9907	7.86426	99.9989	13.4852	99.9943	42.3803
158.473	6.91262	158.49	12.7629	158.489	31.8142
251.167	6.1464	251.192	10.5053	251.185	19.7382
398.068	5.09193	398.114	8.56001	398.094	12.401
630.911	3.94216	630.968	5.83056	630.954	9.02975
999.92	3.09263	1000.02	5.20282	999.99	6.70145

## Sheet: Fig S1b
w/o SiO2			5 wt.% SiO2			15 wt.% SiO2			After curing
Oscillation stress (Pa)	Storage Modulus (Pa)	Loss Modulus (Pa)	Oscillation stress (Pa)	Storage Modulus (Pa)	Loss Modulus (Pa)	Oscillation stress (Pa)	Storage Modulus (Pa)	Loss Modulus (Pa)	Oscillation stress (Pa)	Storage Modulus (Pa)	Loss Modulus (Pa)
0.000474332	1.18127	20.3171	0.000827673	-111.467	140.87	0.000964045	1335.77	342.914	0.000937065	-7220.95	-10484.4
0.00128	19.6053	44.1845	0.00125	14.0247	288.956	0.00129	87.2993	276.215	0.00125	-5044.86	22858.3
0.00157	18.3969	59.9839	0.0016	111.48	416.216	0.0016	1885.59	-344.696	0.00157	-52831.7	33174
0.0022	27.4492	62.557	0.00213	163.907	299.247	0.00206	2167.22	1643.56	0.00204	495.018	35758.1
0.00283	35.542	67.5811	0.00264	198.5	301.191	0.00253	2920	-1603.64	0.0025	-42037.6	-39407.9
0.00349	34.1538	69.5956	0.00333	216.406	282.42	0.00317	3510.11	195.258	0.00313	16195.6	57888.9
0.00437	34.6987	69.6791	0.00415	230.524	290.619	0.00396	2928.68	1386.51	0.00392	14127.3	-48550.4
0.0058	39.8141	67.8115	0.00533	226.87	283.085	0.00507	2588.49	1543.88	0.00501	-26527.8	-23067.6
0.00719	38.7088	68.619	0.00666	249.727	290.315	0.00633	2947.89	1588.44	0.00627	33475.3	124423
0.00921	39.6	68.4293	0.00849	225.907	280.474	0.00806	2682.73	1936.96	0.00799	-8538.78	110386
0.01152	41.3283	72.0588	0.0107	265.972	274.84	0.01012	2536.21	1871.85	0.01003	-5516.49	-53870.1
0.01458	42.3487	69.988	0.01329	251.178	296.149	0.01266	2554.65	1662.01	0.01254	101048	80160.3
0.01838	42.6101	70.7658	0.01684	255.609	284.185	0.01598	2404.49	1687.69	0.01583	10724.7	-57978.4
0.02314	43.4421	71.5878	0.02112	258.402	294.107	0.02009	3026.54	1471.45	0.0199	42676.8	-110593
0.02922	44.4999	72.2815	0.0266	268.022	297.419	0.02528	3171.35	1831.8	0.02508	203725	32967.1
0.03673	44.6224	73.69	0.0336	266.631	295.348	0.03196	3001.5	1473.88	0.03165	227055	190027
0.04618	44.829	73.9625	0.04214	260.12	305.665	0.04019	2946.47	1506.63	0.0398	82542.7	182261
0.05839	45.7296	74.068	0.05321	280.061	298.81	0.05061	3124.05	1535.48	0.05015	193797	-138992
0.07335	46.3425	75.5434	0.06694	278.577	303.966	0.06373	3282.25	1447.46	0.06315	109262	182600
0.09258	47.0149	75.3923	0.0842	287.333	305.726	0.08017	3250.6	1454.91	0.07945	232439	222587
0.11655	47.7716	76.1598	0.10591	290.99	308.356	0.10087	3280.28	1504.95	0.09998	322048	-85718.9
0.14666	48.0237	76.5069	0.13331	291.577	307.884	0.12695	3256.68	1561.77	0.12583	179785	269809
0.18484	48.75	77.0235	0.16775	294.934	310.976	0.15983	3285.59	1572.04	0.15843	362531	36560.9
0.23301	49.3275	77.3265	0.21121	298.901	311.846	0.20123	3293.68	1608.41	0.19949	405772	20944.9
0.29353	49.835	77.7573	0.26594	303.034	312.597	0.25337	3373.23	1591.06	0.25119	416105	122672
0.36988	50.4394	78.1195	0.33469	306.21	314.454	0.31893	3395.19	1618.53	0.31622	425580	150313
0.46582	50.896	78.4247	0.42114	308.588	316.083	0.40145	3358.2	1627.8	0.39802	469549	-32229
0.58708	51.4682	78.7224	0.53017	310.807	316.9	0.5054	3427.69	1614.51	0.50113	463540	-17845.9
0.73961	52.0425	79.0908	0.66736	314.219	317.901	0.63626	3426.46	1611.66	0.63087	457529	153703
0.93167	52.6045	79.5072	0.84004	316.716	319.355	0.80105	3439.19	1629	0.79431	467159	46493.6
1.17353	53.0975	79.8068	1.05719	319.331	320.908	1.0083	3496.09	1628.17	0.9999	489630	37409.9
1.47836	53.6359	80.1576	1.33079	321.6	322.175	1.26945	3512.5	1631.94	1.25892	493736	106809
1.86198	54.1557	80.5071	1.67504	323.049	323.192	1.59801	3553.74	1633.49	1.58486	495918	86230.6
2.34485	54.6491	80.8553	2.10815	324.696	324.533	2.01178	3491.05	1649.5	1.9951	514402	56535.4
2.95348	55.1428	81.1661	2.65355	325.592	325.645	2.53236	3594.38	1646.34	2.51172	532791	44247.2
3.71963	55.6865	81.553	3.34028	325.671	326.427	3.18819	3549.94	1677.64	3.16219	523268	70409.1
4.68406	56.2187	81.9442	4.20449	325.224	327.286	4.0135	3585.08	1673.95	3.98093	534197	58954.7
5.89714	56.7465	82.3955	5.29252	323.402	327.802	5.05239	3623.71	1675.08	5.01169	528837	75094.7
7.42386	57.2299	82.8242	6.66256	320.041	327.794	6.36049	3624.81	1680.86	6.3093	541302	62490.1
9.34576	57.7355	83.2724	8.38805	314.895	326.992	8.00748	3592.95	1693.3	7.94286	550712	50449.6
11.765	58.2615	83.7407	10.562	308.315	325.296	10.0814	3553.09	1698.4	9.9995	551781	63406.3
14.8075	58.7784	84.2598	13.3015	300.094	322.372	12.6931	3469.04	1704.67	12.5886	558740	53592
18.6375	59.3096	84.7719	16.7546	290.329	318.197	15.9816	3383.06	1707.35	15.848	565763	62735.4
23.4575	59.7754	85.2402	21.1084	279.706	312.812	20.1249	3228.08	1694.89	19.9515	571371	60053.4
29.5219	60.1685	85.6702	26.598	268.847	306.567	25.3441	3040.45	1680.73	25.1175	577156	63255.5
37.1512	60.5142	86.0789	33.5221	258.033	299.421	31.9222	2803.21	1638.16	31.6208	585112	60706.6
46.7432	60.6823	86.4171	42.2584	247.558	291.486	40.2174	2513.6	1569.53	39.8083	591070	63564.2
58.8028	60.6563	86.6464	53.2812	237.514	283.14	50.6817	2208.36	1466.57	50.1157	597357	61560.8
73.9461	60.4427	86.8512	67.1844	228.331	274.975	63.8862	1914.99	1344.71	63.0919	602562	61863.2
92.946	59.8245	86.8783	84.7186	219.783	267.085	80.5602	1641.77	1206.87	79.4277	607486	62394.9
116.753	58.6637	86.6497	106.831	211.519	259.464	101.619	1406.91	1071.44	99.9932	613316	63041.4
146.495	56.8611	86.1657	134.709	203.235	252.158	128.228	1203.68	944.617	125.884	618800	65274.7
183.538	54.1155	85.1693	169.848	194.611	245.074	161.845	1032.87	835.04	158.479	622432	64635.6
229.387	50.1464	83.3819	214.126	185.3	238.162	204.34	883.98	739.509	199.513	626250	66453.1
285.62	44.7278	80.3213	269.888	175.07	231.356	258.057	754.234	657.905	251.171	629169	67062.7
353.431	37.5491	74.867	340.105	163.341	224.095	325.963	639.747	588.497	316.206	631773	67770
433.81	30.5011	68.7465	428.458	149.689	216.023	411.844	537.459	526.977	398.08	634204	68863.6
527.373	24.0201	61.9234	539.668	133.579	205.884	520.407	448.43	473.069	501.153	636079	69867.7
639.276	19.3286	55.8392	679.583	116.255	193.678	657.335	380.252	430.285	630.914	635376	70743.9
783.16	16.8896	51.5891	854.977	99.9211	181.371	829.59	334.797	400.632	794.274	632565	71397
943.785	13.8649	47.6314	1074.2	85.9118	170.515	1045.8	309.558	384.495	999.935	628912	72582.6
1084.69	9.19545	41.8536	1347.46	72.5523	159.547	1317.06	296.202	378.096	1258.84	622635	74023.4
1233.5	5.9544	36.0742	1687.84	60.8295	148.972	1657.14	293.089	380.781	1584.79	613319	75452.4
1378.54	3.37906	30.8551	2108.21	49.9218	139.157	2082.99	293.003	390.977	1995.14	600156	76677.5
1596.03	2.26829	27.6211	2592.93	31.1917	119.251	2618.63	292.115	400.391	2511.74	582317	77407.6
1815.52	1.40859	24.206	3050.66	10.9918	82.2469	3291.28	285.933	409.491	3162.1	558603	77339
2160.89	0.89228	22.6754	3543.43	4.49629	60.9005	4134.31	284.38	425.439	3980.88	526629	75001.5
2423.85	0.48417	19.6194	4085.2	2.07902	47.6807	5192.08	268.68	436.509	5011.67	486262	70204.1
2839.45	0.30292	17.9897	4680.71	1.0572	38.6665	6518.33	230.563	433.35	6309.39	444656	64573.3
3318.64	0.26373	16.4305	4999.39	0.6074	28.6692	8163.62	208.332	459.976	7943.16	401557	58348.7
3919.02	0.20444	15.2493	5462.01	0.40953	23.2153	10245.5	176.538	455.418	10000.1	353509	52581.5

## Sheet: Fig S2a
ELE w/o ZnS/SiO2		ELE w/o SiO2		ELE
Shear rate (s-1)	Viscosity (Pa.s)	Shear rate (s-1)	Viscosity (Pa.s)	Shear rate (s-1)	Viscosity (Pa.s)
0.01	1.81133	0.01	12.06	0.01003	12427.4
0.01585	1.77207	0.01585	8.78986	0.01584	8254.16
0.02512	1.78344	0.02513	6.71522	0.02513	4837.9
0.0398	1.85884	0.03982	5.3772	0.03982	2876.28
0.06309	1.92449	0.0631	4.48709	0.0631	1816.49
0.1	1.86544	0.10001	4.02391	0.10001	1191.62
0.15849	1.7199	0.15851	3.66677	0.15849	831.23
0.25119	1.6548	0.25119	3.47454	0.25119	644.402
0.3981	1.68094	0.39814	3.39868	0.39807	617.27
0.63098	1.61411	0.63099	3.16217	0.63093	573.774
0.99998	1.65647	1.00009	3.10031	0.99999	459.667
1.58488	1.65475	1.58499	2.9812	1.58493	343.27
2.51189	1.66392	2.51204	3.01054	2.51196	243.142
3.98105	1.65877	3.98129	3.00053	3.98112	160.639
6.30952	1.65825	6.31004	2.96427	6.30976	105.738
10	1.65634	10.0008	2.95664	10.0002	69.175
15.8487	1.65399	15.8496	2.94422	15.8494	46.7926
25.1199	1.64922	25.1214	2.93298	25.1194	32.1754
39.8107	1.64204	39.8129	2.93131	39.8117	22.5037
63.0942	1.63075	63.0989	2.94744	63.0978	16.1978
99.9978	1.61426	100.01	2.97988	100.005	12.0912
158.49	1.59178	158.51	3.00567	158.498	9.36793
251.207	1.56208	251.215	2.99402	251.196	7.49588
398.104	1.5225	398.128	2.91722	398.129	6.06828
630.951	1.46775	630.997	2.75563	630.998	4.93444
1000.02	1.39535	1000.09	2.49277	1000.07	4.07171

## Sheet: Fig S2b
ELE w/o ZnS/SiO2			ELE			ELE w/o SiO2
Oscillation stress (Pa)	Storage Modulus (Pa)	Loss Modulus (Pa)	Oscillation stress (Pa)	Storage Modulus (Pa)	Loss Modulus (Pa)	Oscillation stress (Pa)	Storage Modulus (Pa)	Loss Modulus (Pa)
0.000661735	-1.68228	30.2836	0.000951551	1100.71	1151	0.000517489	0.90758	18.4884
0.000904146	-2.41524	32.4937	0.00127	2023.28	1119.84	0.00083889	2.57597	23.545
0.0011	-3.35117	31.2718	0.00158	854.158	-1883.88	0.000817661	1.38212	16.8058
0.00138	-2.54904	28.8848	0.00204	4090.36	4871.98	0.000994285	-4.17193	17.913
0.00192	2.40113	31.5253	0.00252	2133.29	-2439.68	0.00142	1.02381	19.1189
0.00224	-0.95126	30.5885	0.00315	5669.52	-2542.77	0.00152	0.11917	16.0168
0.00297	-0.62817	34.3271	0.00394	4062.73	2701.5	0.002	-0.96637	17.7371
0.0037	0.28771	31.3788	0.00504	3828.4	-3248.41	0.00262	-0.90748	18.2609
0.00469	1.14326	31.2966	0.0063	6120.72	372.035	0.00319	0.07036	17.0725
0.00595	1.37974	30.7454	0.00802	7442.44	-1274.48	0.00408	0.19481	17.098
0.00757	1.99092	30.8935	0.01008	5264.04	-1169.11	0.00519	0.1169	17.4746
0.00923	0.62692	30.7987	0.01258	7371.9	183.847	0.0064	0.04917	17.1651
0.0119	0.52072	32.425	0.01589	6699.23	1142.67	0.00812	-0.06467	17.3477
0.01475	1.26605	30.5037	0.01998	7081.18	1574.57	0.01007	-0.00474	17.0124
0.0186	1.02042	30.8808	0.02517	5597.56	2928.51	0.01268	-0.04993	17.0108
0.02357	1.05205	31.1003	0.03178	7277.09	392.892	0.01595	0.06383	16.8634
0.0296	0.93599	31.139	0.03995	7433.37	545.968	0.02003	0.10482	16.8162
0.03729	1.01374	31.0446	0.05033	7216.08	1209.86	0.02543	0.21501	16.9292
0.04703	1.14214	30.991	0.06339	7329	686.451	0.03203	0.22222	16.9248
0.05901	0.93509	31.0535	0.07975	7299.58	1022.5	0.04038	0.22553	16.97
0.07451	1.17348	31.0067	0.10036	7193.14	785.309	0.05076	0.28551	16.9081
0.0933	1.19865	30.6263	0.12631	7238.25	663.919	0.06376	0.34657	16.8259
0.11776	1.01436	31.0128	0.15903	7226.1	745.265	0.08029	0.3663	16.8187
0.14855	1.26406	30.8483	0.20025	7007.59	1410.21	0.10113	0.36528	16.8275
0.18706	1.31937	30.7763	0.25216	7048.01	1288.8	0.12745	0.40119	16.8212
0.23536	1.10301	30.9973	0.31744	7144.44	981.435	0.16079	0.49049	16.815
0.29614	1.314	30.7229	0.39957	7099.62	895.939	0.20199	0.5112	16.7565
0.3727	1.28509	30.7225	0.50308	7060.31	1088.84	0.25436	0.547	16.7382
0.46883	1.22154	30.7472	0.63332	7142.63	926.177	0.32044	0.59074	16.7262
0.5904	1.43173	30.5082	0.79736	7199.16	940.736	0.40367	0.61676	16.7182
0.74252	1.30512	30.5978	1.00379	7104.86	943.493	0.50789	0.55124	16.7494
0.93376	1.45821	30.3312	1.26385	7056.71	994.807	0.63888	0.53727	16.7391
1.17295	1.32542	30.3407	1.59106	7057.74	987.943	0.80479	0.5676	16.7357
1.4752	1.43279	30.1517	2.00292	7052.86	972.846	1.0136	0.64579	16.6964
1.85314	1.37714	30.0723	2.52157	7052.63	979.436	1.27575	0.71033	16.6488
2.32848	1.38387	29.9373	3.17456	7067.02	972.898	1.60619	0.68299	16.6672
2.9242	1.34812	29.8227	3.99655	7047.69	984.97	2.02092	0.68574	16.6542
3.67259	1.31284	29.7031	5.0314	7031.4	991.484	2.5447	0.67696	16.6626
4.61203	1.29764	29.5644	6.33416	7018.7	1004.69	3.20333	0.67642	16.6593
5.79012	1.25212	29.4442	7.97418	7021.43	985.275	4.03248	0.66306	16.6678
7.26633	1.22078	29.281	10.0391	6990.75	988.705	5.07667	0.66033	16.6696
9.11683	1.17481	29.1263	12.6386	6966.88	989.065	6.39062	0.6354	16.6853
11.4347	1.13499	28.9433	15.9113	6935.79	987.561	8.04368	0.61322	16.6945
14.3364	1.0944	28.7444	20.0318	6875.75	1002.19	10.1251	0.59438	16.7017
17.9658	1.04659	28.5221	25.2195	6811.09	1007.17	12.7406	0.56879	16.708
22.5057	0.99593	28.292	31.7511	6719.82	1022.74	16.0337	0.5437	16.7172
28.1854	0.94324	28.0533	39.975	6603.43	1033.42	20.1717	0.51353	16.7204
35.302	0.88676	27.8235	50.3304	6446.95	1056.77	25.3691	0.48541	16.7164
44.2147	0.83306	27.5941	63.3701	6248.72	1082.15	31.8995	0.4531	16.7088
55.396	0.78332	27.3891	79.7903	6011.15	1104.65	40.096	0.42086	16.6942
69.493	0.74632	27.2382	100.476	5667.49	1148.21	50.3815	0.38915	16.6702
87.3718	0.73486	27.1823	126.537	5217.62	1211.87	63.2843	0.35641	16.6404
110.294	0.7634	27.2984	159.387	4618.35	1299.38	79.4502	0.32502	16.5982
139.693	0.83422	27.5483	200.846	3685.33	1491.86	99.7042	0.29677	16.5453
177.35	0.9395	27.8966	253.165	2627.55	1613.85	125.235	0.27148	16.5081
225.657	1.08442	28.3461	319.244	1770.26	1472.41	157.07	0.2485	16.4413
288.078	1.28164	28.9558	403.202	1055.49	1117.96	196.852	0.2287	16.3568
368.432	1.49892	29.6943	510.351	506.458	731.117	246.534	0.20055	16.2591
470.752	1.68202	30.4622	644.142	233.93	505.169	308.551	0.1836	16.1436
599.69	1.79357	31.1662	808.853	131.525	412.789	385.769	0.1644	16.0081
760.955	1.82399	31.7042	1014.99	84.8263	359.551	481.723	0.14285	15.8497
961.473	1.78196	32.0375	1274.1	57.664	315.975	600.766	0.12092	15.6708
1209.65	1.66874	32.1373	1599.5	39.8227	276.881	747.788	0.1039	15.4524
1514.67	1.51329	31.9241	2007.34	27.1991	240.225	928.888	0.08823	15.1967
1888.02	1.32448	31.4283	2516.49	17.5351	202.218	1150.92	0.0623	14.907
2341.18	1.1182	30.6179	3146.43	10.1944	162.081	1421.48	0.05278	14.5561
2884.9	0.90305	29.4712	3913.93	5.42349	124.318	1748.96	0.04452	14.1512
3526.2	0.71081	27.9441	4823.15	2.64726	93.1169	2141.26	0.03958	13.6744
4241.44	0.52688	25.7961	5853.1	1.05712	69.4324	2605.62	0.06215	13.11
4973.06	0.40369	22.9096	6929.47	0.26519	51.2616	3153.86	0.06293	12.5089
5775.98	0.31333	20.2533	7870.11	0.01254	36.9419	3782.74	0.07292	11.8131

## Sheet: Fig S3
ICE (Ionic conducting elastomer)		IDE(Insulated dielectric elastomer)		ELE (Electroluminescent elastomer)
Step time (s)	Storage modulus (Pa)	Step time (s)	Storage modulus (Pa)	Step time (s)	Storage modulus (Pa)
1	1364.56	1	-462.751	1	1075.63
1.5	2635.15	1.5	2257.42	1.5	1085.53
2	2611.94	2	2518.97	2	1087.68
2.5	2618.38	2.5	2544.49	2.5	1089.59
3	2631.49	3	2601.98	3	1096.81
3.5	2631.17	3.5	2604.09	3.5	1095.18
4	2626.18	4	2599.8	4	1105.19
4.5	2618.57	4.5	2602.84	4.5	1107.16
5	2605.37	5	2622.52	5	1104.04
5.5	2625.15	5.5	2636.99	5.5	1109.55
6	2647.07	6	2644.22	6	1108.98
6.5	2639.01	6.5	2610.93	6.5	1121.75
7	2622.85	7	2611.25	7	1126.78
7.5	2623.88	7.5	2632.03	7.5	1109.1
8	2640.14	8	2650.26	8	1095.38
8.5	2646.49	8.5	2654.33	8.5	1102.35
9	2627.03	9	2653.03	9	1112.14
9.5	2626.89	9.5	2667.89	9.5	1114.96
10	2638.95	10	2639.49	10	1122.34
10.5	2638.1	10.5	2643.23	10.5	1118.25
11	2635	11	2663.83	11	1115.48
11.5	2639.08	11.5	2655.13	11.5	1118.2
12	2630.4	12	2651.57	12	1124.02
12.5	2625.49	12.5	2644.16	12.5	1125.88
13	2633.15	13	2671.6	13	1125.02
13.5	2636.8	13.5	2664.11	13.5	1126.08
14	2648.13	14	2665.77	14	1128.64
14.5	2645.62	14.5	2677.3	14.5	1125.99
15	2630.09	15	2660.45	15	1116.22
15.5	2634.91	15.5	2672.24	15.5	1117.05
16	2645.02	16	2708.62	16	1131.97
16.5	2642.74	16.5	2691.03	16.5	1126.93
17	2641.52	17	2650.71	17	1127.66
17.5	2639.92	17.5	2677.28	17.5	1130.02
18	2622.05	18	2683.83	18	1129.62
18.5	2614.6	18.5	2693.08	18.5	1135.64
19	2640.44	19	2693.2	19	1122.41
19.5	2650.33	19.5	2674.46	19.5	1118.1
20	2643.43	20	2690.5	20	1127.26
20.5	2647.99	20.5	2708.88	20.5	1131.99
21	2643.54	21	2833.42	21	1137.76
21.5	2596.96	21.5	3634.89	21.5	1144.35
22	2851.89	22	5283.27	22	1151.79
22.5	3437.97	22.5	7961.87	22.5	1182.22
23	3986.21	23	37718.1	23	1233.42
23.5	4456.32	23.5	51529.7	23.5	1185.51
24	4795.3	24	84420.7	24	1213.01
24.5	5248.45	24.5	107478	24.5	1113.43
25	5818.49	25	129345	25	1152.91
25.5	6258.54	25.5	144932	25.5	1267.19
26	6644.24	26	156771	26	1353.06
26.5	7108.92	26.5	167284	26.5	1549.66
27	7405.71	27	175971	27	1603.97
27.5	7827.5	27.5	182980	27.5	1661.75
28	8281.52	28	189011	28	1719.98
28.5	8552.65	28.5	193858	28.5	1756.14
29	8950.76	29	197617	29	1806.99
29.5	9400.42	29.5	201357	29.5	1883.73
30	9693.07	30	204174	30	2045.19
30.5	10001.2	30.5	206623	30.5	2230.21
31	10177.3	31	209879	31	2527.57
31.5	10540.5	31.5	211890	31.5	2994.08
32	10879.3	32	213338	32	3401.57
32.5	11132.2	32.5	214894	32.5	4043.93
33	11443.3	33	216362	33	4657.45
33.5	11653.4	33.5	218049	33.5	5691.25
34	11814.4	34	219908	34	6839.92
34.5	11973	34.5	221086	34.5	8782.5
35	12026.4	35	222054	35	10450.7
35.5	12134.9	35.5	222488	35.5	13289.7
36	12438	36	223705	36	15677.3
36.5	12607.1	36.5	224808	36.5	19175.5
37	12581.7	37	225635	37	22022.1
37.5	12822.3	37.5	226150	37.5	25404
38	13074.9	38	227370	38	28309
38.5	13148.3	38.5	227900	38.5	33580.6
39	13163.7	39	228300	39	38220.3
39.5	13247.1	39.5	229372	39.5	43968.7
40	13117.6	40	230037	40	49307
40.5	13118.7	40.5	230889	40.5	55309.9
41	13367.6	41	231125	41	62224.7
41.5	13452.7	41.5	231668	41.5	68910
42	13588.2	42	231970	42	74664
42.5	13693.3	42.5	232017	42.5	80607.4
43	13641.9	43	232560	43	85802.3
43.5	13647	43.5	233841	43.5	91750.4
44	13784.9	44	234191	44	97982.6
44.5	13736	44.5	233927	44.5	103436
45	13824.1	45	234769	45	107945
45.5	13910.1	45.5	234790	45.5	112692
46	13942.6	46	234576	46	117713
46.5	14061.1	46.5	235811	46.5	121973
47	14066	47	236139	47	125915
47.5	14053.6	47.5	236340	47.5	129812
48	14074.5	48	237036	48	132069
48.5	14047.4	48.5	236835	48.5	135888
49	14132.4	49	236614	49	140916
49.5	14154	49.5	237167	49.5	145219
50	14170.8	50	237960	50	148297
50.5	14297.8	50.5	238110	50.5	150946
51	14321.7	51	238098	51	154059
51.5	14290.8	51.5	238325	51.5	156652
52	14264.9	52	238565	52	159665
52.5	14387.4	52.5	239234	52.5	162935
53	14546.6	53	239153	53	165793
53.5	14436.9	53.5	239009	53.5	168594
54	14298	54	239777	54	171464
54.5	14337.6	54.5	239639	54.5	173589
55	14519.5	55	239358	55	175362
55.5	14576.8	55.5	240190	55.5	177120
56	14539.9	56	240749	56	179186
56.5	14513.5	56.5	240544	56.5	181514
57	14492	57	240234	57	183182
57.5	14581.8	57.5	240277	57.5	185034
58	14688.2	58	241143	58	187519
58.5	14627.2	58.5	241409	58.5	189180
59	14554.5	59	241047	59	189148
59.5	14660.5	59.5	241030	59.5	189720
60	14690.5	60	241801	60	192183
60.5	14666.4	60.5	242065	60.5	193694
61	14654.1	61	241209	61	195297
61.5	14750.8	61.5	241398	61.5	197572
62	14826.2	62	242811	62	198653
62.5	14674.1	62.5	243080	62.5	200241
63	14583	63	242182	63	202299
63.5	14695.8	63.5	242263	63.5	204748
64	14832.6	64	243025	64	206102
64.5	14818.2	64.5	242076	64.5	206279
65	14779.8	65	242262	65	206743
65.5	14724.7	65.5	243324	65.5	206994
66	14790.9	66	243027	66	207195
66.5	14731.6	66.5	243191	66.5	207705
67	14555	67	243218	67	208629
67.5	14718.5	67.5	242917	67.5	209608
68	14935.3	68	243376	68	209390
68.5	14846.3	68.5	243288	68.5	210188
69	14672.3	69	242890	69	211453
69.5	14629.8	69.5	243475	69.5	211566
70	14793.1	70	243594	70	212569
70.5	14865.9	70.5	244108	70.5	214323
71	14801.9	71	244408	71	215899
71.5	14813.4	71.5	243448	71.5	216644
72	14820.3	72	243279	72	216656
72.5	14974.8	72.5	243840	72.5	216962
73	15019.1	73	244242	73	217095
73.5	14918.1	73.5	244042	73.5	217497
74	14948.2	74	244439	74	218739
74.5	14966.7	74.5	244731	74.5	220353
75	15009.5	75	244478	75	221124
75.5	14941.1	75.5	244283	75.5	220718
76	14910.9	76	244340	76	220852
76.5	14974.6	76.5	244643	76.5	221463
77	15010.8	77	244533	77	222515
77.5	14959.6	77.5	244775	77.5	223545
78	14907.6	78	244733	78	225225
78.5	14942.3	78.5	244874	78.5	225966
79	15075	79	244870	79	225665
79.5	15034.8	79.5	244440	79.5	226340
80	14892	80	244914	80	226001
80.5	14920.2	80.5	245041	80.5	225609
81	14960.5	81	245217	81	225443
81.5	15059	81.5	245480	81.5	225622
82	15088.1	82	245109	82	227421
82.5	15014	82.5	245230	82.5	229156
83	15061.5	83	245364	83	229820
83.5	15015.3	83.5	245352	83.5	228518
84	14976.5	84	245174	84	227968
84.5	14943.4	84.5	245091	84.5	228492
85	14981	85	245439	85	228718
85.5	15158.7	85.5	245591	85.5	229625
86	15187.1	86	245790	86	230373
86.5	15082.1	86.5	245382	86.5	231171
87	15009.2	87	245209	87	232242
87.5	15006.7	87.5	245901	87.5	232806
88	15122	88	245844	88	232201
88.5	15199.3	88.5	245664	88.5	232122
89	15107.5	89	245607	89	233034
89.5	14947.6	89.5	245596	89.5	232823
90	15005.4	90	245934	90	231685
90.5	15202.9	90.5	245731	90.5	231413
91	15167.3	91	245903	91	232059
91.5	15029.3	91.5	246004	91.5	232979
92	14765.2	92	245643	92	233258
92.5	14657	92.5	245984	92.5	233974
93	14960.7	93	246382	93	234393
93.5	15069.1	93.5	245978	93.5	235609
94	15080.1	94	245735	94	236847
94.5	15041.3	94.5	246318	94.5	235654
95	15008.4	95	246642	95	234999
95.5	15105.3	95.5	246146	95.5	235205
96	15029.1	96	245956	96	235460
96.5	15018.3	96.5	246499	96.5	235619
97	15170.2	97	246749	97	236140
97.5	15106.3	97.5	246158	97.5	237157
98	14980.4	98	246112	98	238168
98.5	14994	98.5	246751	98.5	238248
99	15102.8	99	246851	99	238073
99.5	15217.4	99.5	246174	99.5	238376
100	15145.4	100	246357	100	238160
100.5	15093.3	100.5	246707	100.5	237379
101	15003.2	101	246482	101	236934
101.5	15025.5	101.5	246209	101.5	237253
102	15269.1	102	246411	102	237802
102.5	15113.2	102.5	246857	102.5	238897
103	15023.8	103	246442	103	239236
103.5	15187.8	103.5	246835	103.5	239362
104	15147.8	104	247037	104	239595
104.5	15065.9	104.5	246731	104.5	239095
105	15059.6	105	246251	105	238789
105.5	15058.2	105.5	246644	105.5	238201
106	15113.9	106	247053	106	237868
106.5	15170.3	106.5	246609	106.5	239464
107	15127.5	107	246388	107	241421
107.5	15073.4	107.5	246510	107.5	241619
108	15033.9	108	247211	108	241953
108.5	15177.7	108.5	247028	108.5	242762
109	15265.5	109	246789	109	241489
109.5	15224.8	109.5	246651	109.5	239812
110	15054.3	110	247047	110	240154
110.5	14956	110.5	247481	110.5	241521
111	15041.8	111	247223	111	242200
111.5	15113.9	111.5	246811	111.5	243237
112	15171.1	112	246887	112	243557
112.5	15123.2	112.5	246783	112.5	243253
113	15193.5			113	243182
113.5	15205.4			113.5	242858
114	15027			114	242808
114.5	15066.3			114.5	242016
115	15234			115	241706
115.5	15213			115.5	243085
116	15215			116	243906
116.5	15135.3			116.5	244393
117	15240.1			117	245099
117.5	15348.4			117.5	245153
118	15232.8			118	245814
118.5	15204.4			118.5	246186
119	15179.2			119	245876
119.5	15348			119.5	246053
120	15369.7			120	246364
120.5	15113.5			120.5	246340
121	14907.7			121	246139
121.5	14910.7			121.5	246593
122	15184.8			122	246645
122.5	15331.2			122.5	246440
123	15174.9			123	246606
123.5	15091.7			123.5	246857
124	15138.3			124	247496
124.5	15305.1			124.5	247053
125	15285			125	246674
				125.5	246886
				126	246998
				126.5	247153
				127	246638
				127.5	246112
				128	246695
				128.5	246945
				129	246848
				129.5	246511
				130	246249
				130.5	246502
				131	247047
				131.5	247085
				132	247328
				132.5	247876
				133	247857
				133.5	248531
				134	248517
				134.5	248124

[truncated: 20 more sheets: Fig S5a, Fig S5b, Fig S6b, Fig S9, Fig S10abc, Fig S10def, Fig S11, Fig S12a, Fig S12b, Fig S13, Fig S14, Fig S15, Fig S17, Fig S18, Fig S19, Fig S20, Fig S21, Fig S22, Fig S25, Fig S26]
